# Supplementary material for: Raman Spectrum of the Li2SO4-MgSO4-H2O System: Excess Spectrum and Hydration Shell Spectrum
Source: Molecules. 2023 Oct 31;28(21):7356. doi: 10.3390/molecules28217356 (PMC10648143; doi:10.3390/molecules28217356)
Supplement: Supplementary file 1 [file molecules-28-07356-s001.zip]

Archive with 1 entries (1 files):
- molecules-2663127-supplementary.pdf
